# Supplementary material for: Ancestral risk modification for multiple sclerosis susceptibility detected across the Major Histocompatibility Complex in a multi-ethnic population
Source: PLoS One. 2022 Dec 22;17(12):e0279132. doi: 10.1371/journal.pone.0279132 (PMC9778564; doi:10.1371/journal.pone.0279132)
Supplement: S1 Table — (XLSX) [file pone.0279132.s001.xlsx]

## Sheet: S1
S1 Table. Imputation Quality Assessment
Allele	Population	# of Possible Imputed Alleles	# of Alleles Passed QC	Quality Rate	# of Alleles Concordant	Concordance Rate
HLA-A	AFR	200	187	0.935	180	0.963
	AMR	200	177	0.885	173	0.977
	ASIA	306	231	0.755	224	0.97
	EUR	200	178	0.89	176	0.989
	UCSF AA*	1184	1071	0.905	1063	0.993
HLA-B	AFR	200	181	0.905	178	0.983
	AMR	200	163	0.815	160	0.982
	ASIA	306	259	0.846	255	0.985
	EUR	200	183	0.915	181	0.989
	UCSF AA*	1182	1065	0.901	1036	0.973
HLA-C	AFR	200	183	0.915	173	0.945
	AMR	200	185	0.925	182	0.984
	EAS	306	284	0.928	277	0.975
	EUR	200	194	0.97	191	0.985
	UCSF AA*	1188	1116	0.939	1041	0.933
HLA-DRB1	AFR	200	118	0.59	108	0.915
	AMR	200	105	0.525	100	0.952
	EAS	306	168	0.549	159	0.946
	EUR	200	121	0.605	114	0.942
	UCSF AA*	1230	851	0.692	765	0.899
HLA-DQB1	AFR	200	181	0.905	175	0.967
	AMR	200	180	0.9	179	0.994
	EAS	306	281	0.918	281	1
	EUR	200	180	0.9	179	0.994
	UCSF AA*	1186	1087	0.917	1083	0.996
Population Abbreviations: AFR = 1000 Genome Africans (ASW, LWK, YRI), AMR = 1000 Genomes Americans (CLM, MXL, PUR), EAS = 1000 Genomes East Asians (CHB, CHD, JPT), EUR = 1000 Genomes Europeans (CEU, FIN, GBR, TSI) and UCSF AA = African American cases from UCSF
* In the African American data set with classical typing available, 27% of the samples were genotyped by sequence-specific oligonucleotide primed PCR (SSOP) using the LABType® SSO HLA typing kit (OneLambda, Inc. Canoga Park, CA) (1). For 50% of the samples, HLA genotypes were obtained by the sequence-based typing technique (HistoGenetics LLC. Ossining, NY) (1,2). Following specific PCR amplificat…
