# Supplementary material for: Ancestral risk modification for multiple sclerosis susceptibility detected across the Major Histocompatibility Complex in a multi-ethnic population
Source: PLoS One. 2022 Dec 22;17(12):e0279132. doi: 10.1371/journal.pone.0279132 (PMC9778564; doi:10.1371/journal.pone.0279132)
Supplement: S2 Table — (XLSX) [file pone.0279132.s002.xlsx]

## Sheet: S2
S2 Table. Marginal additive association of classical HLA alleles in Hispanics
Allele	NMISS	FREQ	OR	L95	U95	P
HLA_DQB1*06:02:01:01	2620	0.08166	2.52	2.104	3.019	1.045e-23
HLA_DRB1*15:01:01:01	2646	0.06763	2.625	2.164	3.183	1.177e-22
HLA_DQA1*01:02:01:01	2652	0.1625	1.711	1.485	1.971	1.06e-13
HLA_B*07:02:01:01	2647	0.0537	1.94	1.56	2.412	2.433e-09
HLA_A*02:01:01:01	2530	0.1914	0.7092	0.6094	0.8254	9.059e-06
HLA_DQA1*01:01:01:01	2652	0.1481	0.7075	0.598	0.8371	5.532e-05
HLA_DPB1*02:01:02:01	2592	0.1601	0.7293	0.6212	0.8563	0.0001156
HLA_DQB1*05:01:01:01	2652	0.1363	0.7227	0.6087	0.8581	0.0002097
HLA_B*35:43:01	2650	0.007396	0.1977	0.07887	0.4957	0.0005476
HLA_C*07:02:01:01	2651	0.08715	1.369	1.141	1.642	0.0007341
HLA_DPB1*03:01:01:01	2644	0.07439	1.391	1.144	1.69	0.0009177
HLA_C*03:05	2623	0.007105	0.1894	0.06945	0.5164	0.001148
HLA_B*45:01:01	2652	0.01809	1.775	1.237	2.547	0.001834
HLA_DRB1*13:03:01	2615	0.01788	1.796	1.237	2.607	0.002091
HLA_DPA1*03:03	2631	0.008203	2.201	1.32	3.67	0.002498
HLA_C*01:02:01:01	2652	0.0325	0.6005	0.4279	0.8426	0.003173
HLA_B*38:01:01:01	2635	0.02198	0.5072	0.3217	0.7997	0.003475
HLA_DRB1*10:01:01:01	2601	0.01318	0.3938	0.2094	0.7406	0.003832
HLA_A*30:10	2652	0.001108	5.913	1.73	20.21	0.004597
HLA_DRB1*01:01:01	2598	0.04484	0.6515	0.4807	0.8829	0.005728
HLA_DQB1*03:03:02:01	2649	0.02587	0.5784	0.3884	0.8614	0.007058
HLA_DQA1*03:01:01	2652	0.1861	0.8177	0.7063	0.9468	0.007106
HLA_A*30:04:01	2652	0.001108	5.337	1.539	18.51	0.008299
HLA_A*68:02:01:01	2634	0.02567	1.533	1.116	2.106	0.008357
HLA_A*68:01:02:01	2643	0.02411	0.5967	0.4056	0.8779	0.008764
HLA_A*03:01:01:01	2639	0.09118	1.278	1.064	1.535	0.008808
HLA_DQB1*03:02:01:01	2645	0.142	0.809	0.6879	0.9514	0.01041
HLA_DQB1*05:03:01:01	2652	0.02031	0.5616	0.3542	0.8904	0.01413
HLA_B*52:01:01:01	2651	0.01183	0.4784	0.2599	0.8808	0.01791
HLA_B*50:01:01:01	2641	0.01705	1.589	1.081	2.335	0.0184
HLA_A*29:02:01:01	2652	0.05871	1.302	1.044	1.624	0.01893
HLA_DPB1*13:01:01:01	2647	0.03257	0.6643	0.4721	0.9348	0.01894
HLA_DQA1*01:03:01:01	2623	0.07079	0.7576	0.6	0.9565	0.01961
HLA_B*55:01:01	2646	0.009993	0.4426	0.2209	0.8868	0.02152
HLA_C*12:02:01	2652	0.01219	0.4992	0.2754	0.905	0.02209
HLA_C*08:02:01:01	2649	0.05806	1.291	1.033	1.612	0.0247
HLA_C*04:01:01:01	2647	0.1514	0.8374	0.7164	0.9789	0.02588
HLA_DRB1*15:03:01:01	2649	0.01367	1.596	1.051	2.423	0.02821
HLA_A*33:03:01:01	2640	0.01038	0.4804	0.2455	0.9401	0.03232
HLA_B*44:02:01:01	2644	0.03994	0.7136	0.5237	0.9724	0.03259
HLA_B*44:03:02	2652	0.002954	2.439	1.06	5.614	0.03606
HLA_A*01:01:01:01	2650	0.07544	1.227	1.005	1.497	0.04417
HLA_DPA1*02:02:02:01	2546	0.03142	0.706	0.5019	0.993	0.04544
HLA_DPA1*02:01:07	2644	0.003704	0.2635	0.07106	0.9769	0.04604
HLA_B*58:01:01:01	2648	0.02293	0.6534	0.4282	0.9971	0.04845
HLA_DQB1*06:03:01:01	2626	0.06073	0.7785	0.6068	0.9987	0.04882
HLA_B*39:05:01:01	2628	0.005966	0.4351	0.1884	1.005	0.05136
HLA_DRB1*01:02:01	2648	0.04472	0.7547	0.5675	1.004	0.05311
HLA_A*69:01:01:01	2651	0.004801	0.3284	0.1056	1.021	0.05428
HLA_B*14:02:01:01	2643	0.05033	1.261	0.9943	1.6	0.05581
HLA_C*03:02:01	2652	0.006278	0.4232	0.1724	1.039	0.06063
HLA_DPB1*18:01	2648	0.005547	1.851	0.9669	3.544	0.06311
HLA_A*03:02:01	2641	0.002222	2.514	0.9347	6.764	0.06781
HLA_DQB1*02:01:01	2651	0.2101	1.129	0.9888	1.288	0.07299
HLA_C*12:03:01:01	2648	0.05285	0.8031	0.6206	1.039	0.09561
HLA_DPB1*01:01:02:01	2652	0.004801	1.772	0.8772	3.578	0.1108
HLA_B*53:01:01	2647	0.02332	0.724	0.4864	1.078	0.1115
HLA_B*39:06:02:01	2614	0.009723	0.5987	0.3157	1.135	0.1162
HLA_B*35:01:01:01	2540	0.04528	0.7976	0.6004	1.059	0.1184
HLA_DQB1*06:04:01	2647	0.02887	0.7529	0.5269	1.076	0.1191
HLA_B*41:02:01	2649	0.008136	1.54	0.8833	2.685	0.1279
HLA_B*27:05:02:01	2628	0.0201	0.7157	0.4637	1.105	0.1309
HLA_B*35:10	2645	0.002221	0.3472	0.08469	1.423	0.1417
HLA_C*15:05:01	2652	0.007386	1.528	0.8622	2.706	0.1466
HLA_C*03:03:01:01	2648	0.03289	0.7889	0.5685	1.095	0.156
HLA_A*31:01:02:01	2631	0.03428	0.7985	0.5831	1.094	0.1608
HLA_DRB1*04:05:01:01	2598	0.01728	1.323	0.8935	1.959	0.1621
HLA_C*05:01:01:01	2632	0.05742	0.8414	0.6569	1.078	0.1716
HLA_B*35:03:01:01	2635	0.01813	1.31	0.8884	1.932	0.1729
HLA_B*39:06:01	2640	0.003701	0.5031	0.1853	1.366	0.1777
HLA_A*36:01	2650	0.002959	1.761	0.773	4.012	0.1779
HLA_DRB1*04:02:01	2623	0.01309	0.692	0.4045	1.184	0.1788
HLA_DRB1*08:04:01	2625	0.004836	0.5109	0.1916	1.363	0.1797
HLA_C*16:01:01:01	2647	0.06699	1.154	0.9357	1.423	0.1809
HLA_C*06:02:01:01	2651	0.0765	1.143	0.9335	1.4	0.1954
HLA_B*57:03:01:01	2649	0.009608	1.407	0.8388	2.36	0.1957
HLA_DPB1*16:01:01	2652	0.002216	1.919	0.6877	5.354	0.2132
HLA_B*48:01:01:01	2649	0.002587	1.76	0.7215	4.292	0.2141
HLA_DPB1*29:01	2651	0.0003693	3.99	0.4425	35.97	0.2175
HLA_DPB1*02:01:04	2651	0.0003693	3.946	0.4401	35.39	0.22
HLA_C*07:01:01:01	2652	0.1411	1.101	0.9412	1.287	0.23
HLA_DPB1*10:01:01:01	2639	0.01776	1.263	0.8586	1.858	0.2356
HLA_DPA1*01:06:02	2636	0.001852	1.863	0.6641	5.226	0.2371
HLA_DQB1*06:09:01:01	2647	0.0185	0.7688	0.4953	1.193	0.2412
HLA_B*08:01:01:01	2648	0.05063	1.156	0.9065	1.475	0.242
HLA_C*14:02:01:01	2652	0.01773	1.257	0.8541	1.85	0.246
HLA_DRB1*03:02:01	2589	0.007202	0.6701	0.3361	1.336	0.2556
HLA_DRB1*01:03:01	2566	0.00343	0.5232	0.1707	1.604	0.257
HLA_B*44:03:01:01	2634	0.0793	0.8874	0.7198	1.094	0.2633
HLA_DRB1*14:01:01	2598	0.009834	0.7094	0.3808	1.322	0.2795
HLA_DQB1*03:01:01:01	2644	0.1754	0.9234	0.7989	1.067	0.2802
HLA_B*57:01:01:01	2643	0.01857	0.7915	0.5143	1.218	0.2878
HLA_A*24:02:01:01	2624	0.09081	1.104	0.9181	1.327	0.2936
HLA_DRB1*11:02:01	2600	0.004913	1.462	0.7187	2.974	0.2946
HLA_B*18:01:01:01	2642	0.05861	0.8798	0.6907	1.121	0.2997
HLA_C*15:02:01:01	2650	0.03769	0.8549	0.6339	1.153	0.3043
HLA_DPB1*04:02:01:01	2621	0.1559	0.9234	0.7917	1.077	0.3099
HLA_DRB1*08:02:01:01	2595	0.01426	0.7883	0.4959	1.253	0.3144
HLA_A*68:01:01:01	2646	0.01553	0.7815	0.4828	1.265	0.3155
HLA_B*37:01:01:01	2651	0.01256	1.271	0.794	2.033	0.3181
HLA_A*11:01:01:01	2647	0.05374	0.8828	0.6892	1.131	0.3236
HLA_DRB1*13:02:01:01	2575	0.03517	0.8537	0.621	1.174	0.3299
HLA_A*02:60:01	2647	0.00111	0.3141	0.03049	3.236	0.3304
HLA_B*49:01:01:01	2648	0.03254	0.8506	0.6115	1.183	0.3366
HLA_A*30:02:01:01	2652	0.02622	1.171	0.846	1.62	0.3416
HLA_B*41:01:01	2650	0.01183	1.265	0.7773	2.058	0.3444
HLA_B*14:01:01:01	2644	0.008519	1.295	0.7319	2.293	0.3744
HLA_B*15:18:01:01	2651	0.002954	1.509	0.6017	3.787	0.3803
HLA_DPB1*02:02:01:01	2649	0.009978	1.265	0.7424	2.155	0.3874
HLA_B*35:08:01:01	2634	0.003361	0.6149	0.2041	1.853	0.3875
HLA_B*51:01:01:01	2612	0.06034	1.1	0.8768	1.38	0.4096
HLA_DRB1*11:04:01	2532	0.01348	0.8022	0.4715	1.365	0.4163
HLA_A*34:02:01	2652	0.005539	0.7355	0.3468	1.56	0.4232
HLA_B*40:02:01:01	2594	0.01245	0.812	0.4861	1.356	0.4263
HLA_DRB1*11:01:02	2620	0.007865	0.7692	0.3958	1.495	0.439
HLA_A*66:01:01:01	2652	0.01182	0.8107	0.4722	1.392	0.4467
HLA_A*74:01:01	2651	0.008863	1.239	0.7116	2.156	0.449
HLA_DPB1*19:01:01:01	2650	0.005539	0.7399	0.3356	1.632	0.4553
HLA_C*16:02:01	2651	0.005174	1.312	0.6409	2.685	0.4578
HLA_DRB1*09:01:02:01	2611	0.006391	0.761	0.3679	1.574	0.4615
HLA_DPA1*02:01:03	2536	0.01592	1.175	0.7652	1.803	0.4617
HLA_DPB1*09:01:01	2637	0.003701	1.374	0.5861	3.219	0.465
HLA_C*08:03:01	2648	0.0003698	2.455	0.2204	27.34	0.4652
HLA_DQB1*05:02:01:01	2652	0.02031	1.149	0.7877	1.677	0.4702
HLA_DPB1*14:01:01:01	2647	0.02698	1.125	0.8155	1.551	0.4737
HLA_DRB1*16:02:01:01	2646	0.01146	0.829	0.4956	1.387	0.4749
HLA_DPB1*11:01:01	2652	0.03213	1.119	0.8217	1.523	0.4761
HLA_B*40:04	2603	0.004898	0.7433	0.3278	1.686	0.4776
HLA_DRB1*14:02:01:01	2584	0.005315	0.7471	0.3341	1.671	0.4776
HLA_DPA1*02:02:05	2640	0.001488	1.535	0.4243	5.55	0.5138
HLA_C*18:01	2649	0.004435	0.7583	0.3293	1.746	0.5157
HLA_DRB1*16:01:01	2648	0.01109	1.18	0.7149	1.948	0.5172
HLA_DQA1*06:01:01:01	2652	0.003323	1.349	0.5436	3.349	0.5183
HLA_DPB1*17:01:01:01	2649	0.04105	1.093	0.8329	1.433	0.5226
HLA_DRB1*08:06	2646	0.002221	0.6532	0.1625	2.625	0.5485
HLA_DQA1*02:01:01:01	2652	0.1329	0.9522	0.8111	1.118	0.5494
HLA_C*02:02:37	2652	0.01292	1.151	0.7222	1.835	0.554
HLA_A*33:01:01:01	2648	0.02698	1.101	0.7933	1.529	0.5641
HLA_DRB1*15:02:01:01	2651	0.009601	0.8462	0.4737	1.512	0.5726
HLA_A*23:01:01:01	2651	0.04878	0.9319	0.7243	1.199	0.5834
HLA_DQB1*06:01:01:01	2652	0.00997	0.8581	0.4884	1.508	0.5945
HLA_B*07:05:01:01	2651	0.006652	1.176	0.6154	2.246	0.6243
HLA_DRB1*08:01:01	2626	0.01269	0.8842	0.5214	1.499	0.6479
HLA_DPB1*01:01:01:01	2639	0.06027	0.9493	0.7529	1.197	0.66
HLA_B*40:01:01	2647	0.01668	1.097	0.7207	1.67	0.6659
HLA_B*47:01:01:01	2651	0.005539	0.8525	0.4036	1.801	0.6758
HLA_A*01:02	2652	0.002954	0.7976	0.272	2.339	0.6803
HLA_C*17:01:01:02	2651	0.02587	1.075	0.761	1.518	0.6825
HLA_DQA1*05:01:01:01	2652	0.2389	1.026	0.907	1.16	0.6874
HLA_A*02:06:01:01	2651	0.006282	0.8781	0.4599	1.676	0.6936
HLA_A*32:01:01:01	2651	0.03693	0.9422	0.7	1.268	0.6945
HLA_A*26:01:01:01	2646	0.03037	0.9381	0.6817	1.291	0.6948
HLA_C*03:04:02	2652	0.003323	1.195	0.4832	2.956	0.6996
HLA_DPB1*05:01:01:01	2639	0.01895	1.074	0.7243	1.591	0.7238
HLA_B*15:10:01	2650	0.003695	1.169	0.492	2.775	0.7242
HLA_DPA1*01:03:03	2647	0.001849	0.7948	0.2094	3.017	0.7359
HLA_DPB1*85:01:01:01	2652	0.003323	0.8485	0.3078	2.34	0.751
HLA_B*15:03:01:01	2642	0.01184	1.082	0.6631	1.767	0.7517
HLA_DQA1*04:01:01:01	2652	0.05428	0.967	0.7638	1.224	0.78
HLA_B*13:02:01:01	2649	0.009608	0.923	0.5231	1.629	0.782
HLA_DQB1*04:02:01:01	2623	0.05265	0.967	0.7601	1.23	0.7844
HLA_A*25:01:01:01	2649	0.01331	1.067	0.6647	1.713	0.7882
HLA_B*15:17:01:01	2652	0.007016	1.08	0.5662	2.062	0.8143
HLA_B*56:01:01:01	2649	0.003328	1.114	0.4384	2.833	0.8201
HLA_DPB1*15:01:01	2643	0.004804	1.088	0.4906	2.413	0.8356
HLA_C*07:04:01:01	2652	0.008124	1.064	0.5798	1.954	0.8406
HLA_B*58:02:01	2651	0.002217	0.9005	0.2827	2.869	0.8593
HLA_C*08:01:01:01	2648	0.004808	0.9391	0.4496	1.962	0.8673
HLA_C*03:04:01:01	2622	0.03443	0.9819	0.739	1.305	0.8996
HLA_A*11:50Q	2648	0.001111	0.9005	0.1742	4.655	0.9005
HLA_B*35:02:01:01	2648	0.01366	0.9729	0.6047	1.565	0.9097
HLA_A*02:05:01:01	2634	0.01707	0.9756	0.634	1.501	0.9108
HLA_DRB1*08:03:02:01	2646	0.002224	1.062	0.3223	3.501	0.921
HLA_A*02:02:01:01	2635	0.004826	1.037	0.481	2.237	0.9255
HLA_DPB1*04:01:01:01	2592	0.2992	0.995	0.881	1.124	0.9359
HLA_A*80:01:01:01	2650	0.001478	0.947	0.2298	3.902	0.9399
HLA_B*15:01:01:01	2636	0.02643	1.008	0.7148	1.421	0.9646
HLA_C*02:02:02:01	2650	0.03772	1.006	0.753	1.344	0.967
HLA_B*42:01:01	2647	0.006292	0.9879	0.4928	1.98	0.9726
HLA_A*30:01:01	2652	0.01588	0.9964	0.6472	1.534	0.987
HLA_DPB1*06:01:01:01	2647	0.01071	0.997	0.5804	1.713	0.9915
