# Supplementary material for: Ancestral risk modification for multiple sclerosis susceptibility detected across the Major Histocompatibility Complex in a multi-ethnic population
Source: PLoS One. 2022 Dec 22;17(12):e0279132. doi: 10.1371/journal.pone.0279132 (PMC9778564; doi:10.1371/journal.pone.0279132)
Supplement: S3 Table — (XLSX) [file pone.0279132.s003.xlsx]

## Sheet: S3
S3 Table. Marginal additive association of classical HLA alleles in African Americans
Allele	NMISS	FREQ	OR	L95	U95	P
HLA_DRB1*15:01:01:01	2335	0.03248	1.806	1.346	2.423	7.998e-05
HLA_DQA1*01:02:01:01	2433	0.3013	1.264	1.116	1.432	0.000233
HLA_B*07:02:01:01	2417	0.07187	1.476	1.199	1.817	0.0002464
HLA_C*07:02:01:01	2432	0.06828	1.48	1.197	1.829	0.0002888
HLA_A*02:01:01:01	2412	0.1288	0.7239	0.605	0.8662	0.000417
HLA_B*53:01:01	2407	0.1238	0.7194	0.5985	0.8647	0.0004489
HLA_DQB1*06:02:01:01	2413	0.2044	1.278	1.111	1.47	0.0005795
HLA_DQB1*03:01:01:01	2434	0.1778	0.7814	0.6684	0.9136	0.001973
HLA_A*30:02:01:01	2433	0.05722	1.422	1.131	1.788	0.002584
HLA_DQB1*03:03:02:01	2435	0.01847	0.4484	0.2656	0.757	0.002684
HLA_C*03:03:01:01	2435	0.01803	0.5038	0.3036	0.8359	0.007956
HLA_A*30:01:01	2428	0.07489	0.7576	0.6017	0.954	0.01824
HLA_DQA1*03:01:01	2434	0.1051	0.7916	0.6503	0.9636	0.01986
HLA_B*13:02:01:01	2434	0.01143	0.4666	0.2447	0.8895	0.02059
HLA_B*45:01:01	2433	0.04181	1.373	1.049	1.796	0.02094
HLA_DPB1*04:02:01:01	2402	0.1281	0.8178	0.6848	0.9765	0.02625
HLA_A*03:01:01:01	2426	0.08164	1.255	1.026	1.534	0.02677
HLA_DRB1*15:03:01:01	2385	0.1223	1.209	1.016	1.439	0.03244
HLA_DRB1*09:01:02:01	2400	0.02411	0.6382	0.4206	0.9684	0.0348
HLA_A*33:03:01:01	2427	0.05154	0.7465	0.5688	0.9799	0.03516
HLA_DPB1*19:01:01:01	2435	0.0008795	4.937	1.09	22.35	0.03825
HLA_B*39:06:02:01	2430	0.003086	0.1139	0.01397	0.9293	0.04252
HLA_DPB1*03:01:01:01	2411	0.05492	1.273	1.007	1.61	0.04361
HLA_C*04:01:01:01	2420	0.1979	0.8624	0.7466	0.9961	0.04411
HLA_B*39:10:01	2427	0.00353	2.195	0.9839	4.895	0.05482
HLA_B*52:01:02:01	2406	0.01244	0.561	0.3082	1.021	0.05857
HLA_DPB1*05:01:01:01	2430	0.009259	0.5103	0.2537	1.026	0.05918
HLA_B*44:02:01:01	2429	0.01855	0.6408	0.402	1.021	0.06138
HLA_DQB1*05:03:01:01	2435	0.01583	0.6251	0.3764	1.038	0.06956
HLA_A*68:02:01:01	2392	0.05665	1.245	0.9796	1.583	0.07315
HLA_C*01:02:01:01	2433	0.008363	0.5184	0.2498	1.076	0.07776
HLA_C*03:02:01	2434	0.01893	0.6589	0.4136	1.05	0.07903
HLA_B*15:03:01:01	2416	0.05031	1.242	0.972	1.587	0.08311
HLA_DRB1*08:06	2404	0.001783	2.683	0.862	8.349	0.08847
HLA_DRB1*04:05:01:01	2422	0.01063	1.541	0.9244	2.569	0.09722
HLA_C*07:04:01:01	2435	0.01143	0.5997	0.3268	1.1	0.09872
HLA_DRB1*04:07:01:01	2361	0.009946	1.562	0.9173	2.66	0.1006
HLA_DPB1*09:01:01	2434	0.002201	0.1647	0.0191	1.421	0.1009
HLA_C*06:02:01:01	2433	0.09912	0.853	0.7035	1.034	0.1059
HLA_DPB1*02:01:02:01	2410	0.1221	0.8641	0.7231	1.032	0.1078
HLA_DPB1*18:01	2431	0.06074	1.21	0.9581	1.527	0.1096
HLA_C*15:02:01:01	2434	0.003958	1.912	0.8601	4.252	0.1118
HLA_A*01:01:01:01	2432	0.04361	1.239	0.9512	1.614	0.112
HLA_B*55:01:01	2435	0.003518	0.395	0.1178	1.324	0.1324
HLA_B*08:01:01:01	2435	0.0409	1.237	0.9377	1.631	0.1325
HLA_DPB1*17:01:01:01	2432	0.06162	1.188	0.9439	1.496	0.1418
HLA_C*03:04:02	2434	0.03166	1.259	0.9242	1.714	0.1443
HLA_B*07:05:01:01	2431	0.00485	1.725	0.8271	3.597	0.146
HLA_C*07:01:01:01	2432	0.122	1.133	0.9572	1.341	0.1468
HLA_A*25:01:01:01	2431	0.002201	2.133	0.7552	6.026	0.1527
HLA_C*14:02:01:01	2432	0.01451	0.7003	0.4181	1.173	0.1757
HLA_DRB1*04:01:01:01	2376	0.01178	0.6689	0.3733	1.199	0.1766
HLA_B*18:01:01:01	2423	0.02611	1.252	0.8906	1.762	0.1957
HLA_B*14:02:01:01	2431	0.02293	1.265	0.884	1.809	0.1988
HLA_B*15:16:01:01	2432	0.01671	0.7372	0.4572	1.189	0.2109
HLA_DQA1*01:03:01:01	2425	0.04292	0.8295	0.6185	1.112	0.2119
HLA_DRB1*16:02:01:01	2432	0.009243	1.408	0.8089	2.451	0.2262
HLA_B*40:01:01	2430	0.01587	0.7405	0.4546	1.206	0.2275
HLA_DQB1*06:04:01	2423	0.0168	0.7499	0.4694	1.198	0.2286
HLA_A*80:01:01:01	2423	0.002648	1.831	0.6827	4.911	0.2295
HLA_B*57:02:01	2428	0.00265	0.4285	0.1069	1.719	0.2318
HLA_DPB1*13:01:01:01	2431	0.03789	0.8407	0.6209	1.138	0.2614
HLA_DPA1*02:02:02:01	2346	0.1188	1.105	0.9282	1.315	0.2616
HLA_DPA1*02:01:06	2384	0.002693	1.699	0.6666	4.33	0.2669
HLA_DPB1*11:01:01	2430	0.03037	1.189	0.8707	1.623	0.2766
HLA_C*02:02:37	2434	0.05805	1.135	0.8994	1.433	0.2859
HLA_A*26:01:01:01	2415	0.01064	0.7223	0.3962	1.317	0.2886
HLA_B*15:10:01	2428	0.03612	1.171	0.8729	1.571	0.2925
HLA_C*12:03:01:01	2433	0.01498	1.264	0.8145	1.961	0.2962
HLA_C*02:02:02:01	2434	0.01715	1.248	0.8215	1.895	0.2994
HLA_DPB1*29:01	2435	0.001319	2.03	0.5222	7.893	0.3067
HLA_DRB1*14:01:01	2398	0.008505	0.7079	0.3618	1.385	0.3131
HLA_DQB1*06:03:01:01	2429	0.02731	0.8299	0.5759	1.196	0.3173
HLA_C*05:01:01:01	2428	0.02687	0.8304	0.5753	1.199	0.321
HLA_C*03:04:01:01	2434	0.02509	0.8236	0.5612	1.209	0.3214
HLA_A*32:01:01:01	2434	0.01451	1.256	0.7997	1.973	0.3223
HLA_DQA1*02:01:01:01	2435	0.1099	0.9125	0.7602	1.095	0.3253
HLA_DRB1*13:04	2386	0.01037	0.7362	0.3982	1.361	0.3287
HLA_B*37:01:01:01	2433	0.007916	0.7116	0.3564	1.421	0.3349
HLA_DRB1*04:04:01	2389	0.004919	1.435	0.6773	3.039	0.346
HLA_B*41:01:01	2433	0.003081	1.557	0.6178	3.922	0.348
HLA_DQB1*06:09:01:01	2400	0.03393	1.155	0.8499	1.571	0.3566
HLA_B*35:01:01:01	2381	0.06295	0.8969	0.7042	1.142	0.3777
HLA_DRB1*15:13	2421	0.01461	0.798	0.4831	1.318	0.3782
HLA_A*36:01	2432	0.0304	0.8588	0.6092	1.211	0.385
HLA_DPB1*14:01:01:01	2432	0.002643	0.5717	0.1605	2.037	0.3884
HLA_DRB1*01:01:01	2422	0.02337	0.8448	0.5706	1.251	0.3994
HLA_DQB1*02:01:01	2435	0.2194	1.059	0.9227	1.217	0.4129
HLA_A*02:60:01	2428	0.001324	1.785	0.4451	7.16	0.4135
HLA_B*57:01:01:01	2431	0.004401	1.392	0.6284	3.085	0.4148
HLA_DQA1*04:01:01:01	2435	0.1086	0.924	0.7642	1.117	0.4148
HLA_B*49:01:01:01	2427	0.02564	1.156	0.8131	1.644	0.4192
HLA_DPB1*233:01	2428	0.001323	1.719	0.4279	6.907	0.4451
HLA_DQA1*01:01:01:01	2433	0.1308	0.9356	0.7873	1.112	0.4494
HLA_DPA1*04:01	2431	0.006608	1.285	0.6623	2.495	0.458
HLA_B*44:03:01:01	2412	0.04307	0.9029	0.681	1.197	0.4778
HLA_B*51:01:01:01	2395	0.01475	1.178	0.744	1.866	0.4845
HLA_B*27:05:02:01	2419	0.007958	0.8022	0.4106	1.568	0.5191
HLA_DPB1*06:01:01:01	2422	0.00353	1.338	0.5511	3.25	0.5198
HLA_A*34:02:01	2434	0.03738	0.9051	0.6677	1.227	0.5206
HLA_DRB1*11:01:01:01	2386	0.004054	0.7301	0.2797	1.906	0.5206
HLA_A*02:05:01:01	2432	0.01322	1.171	0.7217	1.899	0.5229
HLA_DRB1*14:02:01:01	2398	0.002226	1.432	0.466	4.397	0.531
HLA_DPA1*02:02:05	2420	0.005314	0.7678	0.3294	1.789	0.5405
HLA_B*39:06:01	2435	0.0008795	0.4742	0.0429	5.242	0.5428
HLA_C*16:01:01:01	2432	0.08275	1.064	0.8707	1.3	0.5447
HLA_A*31:01:02:01	2429	0.01366	0.8582	0.5212	1.413	0.5477
HLA_A*11:01:01:01	2430	0.0119	0.8496	0.4956	1.456	0.5533
HLA_DRB1*12:01:01:01	2345	0.01598	0.867	0.5382	1.397	0.5575
HLA_C*08:02:01:01	2431	0.03612	1.091	0.814	1.461	0.5609
HLA_A*66:02	2431	0.007042	1.21	0.6319	2.318	0.5648
HLA_DPB1*333:01	2433	0.002639	1.345	0.4764	3.8	0.5754
HLA_DPB1*85:01:01:01	2435	0.01759	0.8824	0.5644	1.379	0.583
HLA_B*14:01:01:01	2434	0.006602	1.192	0.6319	2.248	0.5875
HLA_DQB1*02:03	2435	0.001759	0.6813	0.152	3.053	0.616
HLA_B*15:17:01:01	2431	0.003527	1.245	0.5239	2.958	0.6199
HLA_DPB1*10:01:01:01	2434	0.005277	1.206	0.5725	2.542	0.6217
HLA_B*15:01:01:01	2431	0.0097	0.8649	0.4775	1.567	0.6321
HLA_B*27:03	2432	0.004401	0.8045	0.3252	1.99	0.6377
HLA_DQB1*05:02:01:01	2435	0.02243	1.095	0.7498	1.6	0.6377
HLA_B*81:01	2434	0.01849	1.102	0.7287	1.666	0.6456
HLA_C*17:01:01:02	2435	0.07212	0.952	0.7636	1.187	0.6619
HLA_DPB1*40:01:01:01	2421	0.008415	1.145	0.6227	2.106	0.6629
HLA_DRB1*13:03:01	2348	0.02798	1.078	0.7645	1.52	0.6688
HLA_DPA1*01:03:01:01	2327	0.4091	1.025	0.9104	1.153	0.6856
HLA_B*58:01:01:01	2419	0.03543	0.9385	0.6883	1.28	0.6882
HLA_C*08:04:01	2432	0.009692	0.8901	0.4927	1.608	0.6996
HLA_A*66:01:01:01	2434	0.01143	1.106	0.6622	1.847	0.7007
HLA_B*44:03:02	2429	0.007055	0.879	0.4463	1.732	0.7093
HLA_DPB1*01:01:01:01	2425	0.2573	0.9766	0.8577	1.112	0.7203
HLA_DPB1*30:01:01:01	2435	0.003958	1.17	0.4904	2.79	0.7238
HLA_DQB1*03:02:01:01	2434	0.03606	1.054	0.7821	1.42	0.7307
HLA_DPB1*02:02:01:01	2435	0.002199	0.805	0.2311	2.803	0.7333
HLA_DQB1*05:01:01:01	2435	0.1416	0.9724	0.8243	1.147	0.7402
HLA_B*58:02:01	2423	0.04167	0.9545	0.7202	1.265	0.7457
HLA_DPB1*39:01:01:01	2426	0.0053	1.133	0.527	2.437	0.7486
HLA_C*18:01	2430	0.03263	1.048	0.763	1.439	0.7727
HLA_B*50:01:01:01	2432	0.008803	0.9163	0.4935	1.701	0.7818
HLA_B*42:01:01	2378	0.05027	0.9657	0.7412	1.258	0.796
HLA_DPA1*02:01:07	2409	0.006244	1.09	0.5341	2.223	0.8134
HLA_C*04:07	2435	0.001319	1.186	0.2646	5.315	0.8236
HLA_DRB1*10:01:01:01	2379	0.01616	0.951	0.5994	1.509	0.8309
HLA_B*47:01:01:01	2434	0.001319	0.8427	0.169	4.202	0.8346
HLA_A*02:14	2431	0.002201	0.894	0.2575	3.104	0.86
HLA_A*66:03:01:01	2428	0.001323	1.136	0.2529	5.1	0.8681
HLA_DPB1*26:01:02	2435	0.0004398	0.8116	0.05066	13	0.8827
HLA_A*24:02:01:01	2398	0.02458	1.028	0.7106	1.487	0.8842
HLA_B*40:02:01:01	2432	0.001761	1.102	0.2946	4.118	0.8857
HLA_A*33:01:01:01	2434	0.01847	1.029	0.6757	1.568	0.8925
HLA_B*41:02:01	2431	0.003965	1.055	0.4537	2.453	0.9011
HLA_A*29:02:01:01	2434	0.02905	1.02	0.7276	1.43	0.9079
HLA_B*57:03:01:01	2425	0.03186	0.9822	0.7096	1.359	0.9136
HLA_A*74:01:01	2426	0.04903	1.014	0.7803	1.319	0.9148
HLA_DQA1*05:01:01:01	2434	0.1983	1.008	0.8743	1.161	0.9159
HLA_C*14:03	2434	0.003518	1.045	0.401	2.722	0.9286
HLA_C*04:04:01:01	2424	0.000885	0.9278	0.1303	6.608	0.9404
HLA_A*23:01:01:01	2415	0.1043	0.9931	0.8275	1.192	0.9407
HLA_A*68:01:01:01	2433	0.02773	1.013	0.7208	1.423	0.9422
HLA_DRB1*03:02:01	2343	0.05813	1.009	0.7874	1.293	0.9433
HLA_DQB1*04:02:01:01	2391	0.06054	1.007	0.7904	1.282	0.9569
HLA_A*02:02:01:01	2425	0.03625	0.9928	0.7312	1.348	0.9632
HLA_A*01:02	2435	0.005277	1.016	0.4672	2.211	0.9674
HLA_DRB1*11:02:01	2351	0.01467	0.9913	0.611	1.608	0.9719
HLA_DRB1*01:02:01	2435	0.04002	0.9965	0.7448	1.333	0.9812
HLA_DPB1*04:01:01:01	2406	0.1208	1.002	0.8384	1.196	0.9866
HLA_DPB1*01:01:02:01	2434	0.03125	0.9973	0.7189	1.383	0.9871
HLA_C*15:05:01	2429	0.01233	1.004	0.6031	1.672	0.9874
HLA_B*78:01:01:01	2412	0.007979	0.9973	0.5244	1.897	0.9935
