# Supplementary material for: Ancestral risk modification for multiple sclerosis susceptibility detected across the Major Histocompatibility Complex in a multi-ethnic population
Source: PLoS One. 2022 Dec 22;17(12):e0279132. doi: 10.1371/journal.pone.0279132 (PMC9778564; doi:10.1371/journal.pone.0279132)
Supplement: S4 Table — (XLSX) [file pone.0279132.s004.xlsx]

## Sheet: S4
S4 Table. Frequencies of independent MHC variants in diverse populations
					Frequencies
Alleles	Position (HG 19)	Population	Freq Allele	Other Allele	European	African	Americas	East Asian
HLA_A*02:01:01:01		HISP + AA			0.2755	0.1146	0.1688	0.1016
HLA_B*53:01:01‡		AA			0.0034	0.1213	0.0287	0.0009
HLA_DRB1*13:03:01		HISP			0.0109	0.0379	0.0209	0.0001
HLA_DRB1*15:01:01:01		HISP + AA			0.1346	0.0181	0.0543	0.1062
HLA_DQB1*02:01:01		HISP			0.1148	0.168	0.1853	0.0437
HLA_DQB1*06:02:01:01		HISP			0.1283	0.247	0.0807	0.0614
HLA_DPB1*03:01:01:01		HISP			0.1081	0.064	0.0573	0.0312
SNPs
rs6929950†	29415798	HISP	C	T	0.00779	0.10421	0.02235	0.009
rs760145‡	29711362	AA	T	C	0.53174	0.43529	0.6024	0.5999
rs6902067	31388063	HISP	A	G	0.2741	0.39376	0.34715	0.3217
rs2844503	31442731	HISP	A	T	0.4742	0.5522	0.389	0.5238
rs2516423	31449216	AA	T	A	0.41281	0.51887	0.47301	0.6648
rs371143509	31466595	HISP	T	G	0.10353	0.18475	0.1082	0.1214
rs3021302	32623150	HISP	C	T	0.15895	0.14094	0.14343	0.1712
rs28371315	32678388	AA	C	T	0.3509	0.3585	0.379	0.4365
rs112394499	33111148	HISP	T	C	0.06728	0.09839	0.08693	0.0444
Frequencies taken from gnomAD for SNPs and the Allele Frequencies Net Database (allelefrequencies.net) for classical alleles. For classical alleles, European frequencies are taken from USA NMDP European Caucasian for alleles A, B, and DRB1; Czech Republic NMDR for DQB1; and Germany DKMS for DPB1. African frequencies are taken from USA NMDP African for alleles A, B, and DRB1; Zimbabwe for DQB1 and…
Population indicates the sample in which the variant was identified. † indicates a novel variant in Hispanics. ‡ indicates a novel variant in African Americans
