# Supplementary material for: Ancestral risk modification for multiple sclerosis susceptibility detected across the Major Histocompatibility Complex in a multi-ethnic population
Source: PLoS One. 2022 Dec 22;17(12):e0279132. doi: 10.1371/journal.pone.0279132 (PMC9778564; doi:10.1371/journal.pone.0279132)
Supplement: S5 Table — (XLSX) [file pone.0279132.s005.xlsx]

## Sheet: S5
S5 Table. DRB1*15:01 and DQB1*06:02 genotypes in Hispanic and African Americans
	Hispanics					African Americans
Genotype	Cases	Controls	OR	95% CI	P	Cases	Controls	OR	95% CI	P
DRB1*15:01+/DQB1*06:02+	340	154	3.15	2.55-3.91	<2.00E-16	138	66	2.06	1.51-2.84	7.86e-06
DRB1*15:01+/DQB1*06:02-	10	10	1.21	0.48-3.01	0.681	5	2	2.53	0.54-17.72	0.269
DRB1*15:01-/DQB1*06:02+	67	55	1.52	1.04-2.24	0.032	382	308	1.26	1.05-1.51	0.0144
Patients and controls were grouped according to whether they carried at least one DRB1*15 and/or one DQB1*0602 allele.
The reference group for all OR estimates comprised DRB1*15:01-/DQB1*06:02- individuals
